# Supplementary material for: Longitudinal Analysis and Comparison of Six Serological Assays up to Eight Months Post-COVID-19 Diagnosis
Source: J Clin Med. 2021 Apr 21;10(9):1815. doi: 10.3390/jcm10091815 (PMC8122444; doi:10.3390/jcm10091815)
Supplement: Supplementary file 1 [file jcm-10-01815-s001.zip]

Archive with 1 entries (1 files):
- jcm-1144056-supplementary.pdf
